# Supplementary material for: Pathogen infection induces sickness behaviors through neuromodulators linked to stress and satiety in C. elegans
Source: Nat Commun. 2025 Apr 3;16:3200. doi: 10.1038/s41467-025-58478-y (PMC11968842; doi:10.1038/s41467-025-58478-y)
Supplement: Supplementary file 7 — Source Data [file 41467_2025_58478_MOESM7_ESM.xlsx]

## Sheet: 1A, 1J, S1f, S1G, 3C, S4B
hr	WT OP dead	WT OP Quiescent	WT OP pumpQ	WT OP locQ	WT OP normal		hr	WT PA dead	WT PA Quiescent	WT PA pumpQ	WT PA locQ	WT PA normal		FRACTION	hr	WT OP dead	WT OP Quiescent	WT OP pumpQ	WT OP locQ	WT OP normal		WT PA dead	WT PA Quiescent	WT PA pumpQ	WT PA locQ	WT PA normal
0	0	0	0	0	60		0	0	0	0	0	60			0	0	0	0	0	1		0	0	0	0	1
2	0	0	0	0	30		2	0	0	0	0	30			2	0	0	0	0	1		0	0	0	0	1
4	0	0	0	0	30		4	0	0	0	0	30			4	0	0	0	0	1		0	0	0	0	1
6	0	0	0	0	60		6	0	0	0	0	60			6	0	0	0	0	1		0	0	0	0	1
18	0	0	0	0	60		18	0	0	0	0	60			18	0	0	0	0	1		0	0	0	0	1
20	0	0	0	0	60		20	0	0	0	0	30			20	0	0	0	0	1		0	0	0	0	1
28	0	0	0	0	60		28	0	0	0	0	60			28	0	0	0	0	1		0	0	0	0	1
44	0	0	0	0	60		44	1	3	0	0	56			44	0	0	0	0	1		0.02	0.05	0	0	0.93
48	0	0	0	0	30		48	1	5			24			48	0	0	0	0	1		0.03	0.17	0	0	0.8
64	0	0	0	0	30		64	9	4			17			64	0	0	0	0	1		0.3	0.13	0	0	0.57
70	1	0	0	0	89		70	28	13			49			70	0.01	0	0	0	0.99		0.31	0.14	0	0	0.54
96	1	0	0	0	59		96	19	5	0	0	6			96	0.02	0	0	0	0.98		0.63	0.17	0	0	0.2
112	1	0	0	0	59		112	29	0	0	0	1			112	0.02	0	0	0	0.98		0.97	0	0	0	0.03
120	1	0	0	0	59		120	60	0	0	0	0			120	0.02	0	0	0	0.98		1	0	0	0	0
hr	flp-13 OP dead	flp-13 OP Quiescent	flp-13 OP pumpQ	flp-13 OP locQ	flp-13 OP normal		hr	flp-13 PA dead	flp-13 PA Quiescent	flp-13 PA pumpQ	flp-13 PA locQ	flp-13 PA normal			hr	flp-13 OP dead	flp-13 OP Quiescent	flp-13 OP pumpQ	flp-13 OP locQ	flp-13 OP normal		flp-13 PA dead	flp-13 PA Quiescent	flp-13 PA pumpQ	flp-13 PA locQ	flp-13 PA normal
0	0	0	0	0	59		0	0	0	0	0	60			0	0	0	0	0	1		0	0	0	0	1
2	0	0	0	0	29		2	1	0	0	0	59			2	0	0	0	0	1		0.02	0	0	0	0.98
4	0	0	0	0	29		4	1	0	0	0	59			4	0	0	0	0	1		0.02	0	0	0	0.98
6	0	0	0	0	59		6	1	5		0	54			6	0	0	0	0	1		0.02	0.08	0	0	0.9
18	0	0	0	0	59		18	4	11			45			18	0	0	0	0	1		0.07	0.18	0	0	0.75
20	0	0	0	0	59		20	9	15			36			20	0	0	0	0	1		0.15	0.25	0	0	0.6
28	0	0	0	0	59		28	17	8			35			28	0	0	0	0	1		0.28	0.13	0	0	0.58
44	0	0	0	0	59		44	27	12		0	21			44	0	0	0	0	1		0.45	0.2	0	0	0.35
48	0	0	0	0	29		48	20	2		0	8			48	0	0	0	0	1		0.67	0.07	0	0	0.27
64	0	0	0	0	29		64	28	2	0	0	0			64	0	0	0	0	1		0.93	0.07	0	0	0
70	0	0	0	0	89		70	86	2	0		2			70	0	0	0	0	1		0.96	0.02	0	0	0.02
96	0	0	0	0	29		96	30	0	0	0	0			96	0	0	0	0	1		1	0	0	0	0
112	0	0	0	0	29		112	30	0	0	0	0			112	0	0	0	0	1		1	0	0	0	0
120	0	0	0	0	59		120	60	0	0	0	0			120	0	0	0	0	1		1	0	0	0	0
hr	dmsr-1 OP dead	dmsr-1 OP Quiescent	dmsr-1 OP pumpQ	dmsr-1 OP locQ	dmsr-1 OP normal		hr	dmsr-1 PA dead	dmsr-1 PA Quiescent	dmsr-1 PA pumpQ	dmsr-1 PA locQ	dmsr-1 PA normal			hr	dmsr-1 OP dead	dmsr-1 OP Quiescent	dmsr-1 OP pumpQ	dmsr-1 OP locQ	dmsr-1 OP normal		dmsr-1 PA dead	dmsr-1 PA Quiescent	dmsr-1 PA pumpQ	dmsr-1 PA locQ	dmsr-1 PA normal
0	0	0	0	0	59		0	0	0	0	0	60			0	0	0	0	0	1		0	0	0	0	1
2	0	0	0	0	30		2	0	0	0	0	30			2	0	0	0	0	1		0	0	0	0	1
4	0	0	0	0	30		4	0	0	0	0	30			4	0	0	0	0	1		0	0	0	0	1
6	0	0	0	0	59		6	0	5		0	55			6	0	0	0	0	1		0	0.08	0	0	0.92
18	0	0	0	0	59		18	3	7			50			18	0	0	0	0	1		0.05	0.12	0	0	0.83
20	0	0	0	0	59		20	8	12			40			20	0	0	0	0	1		0.13	0.2	0	0	0.67
28	0	0	0	0	59		28	18	12			30			28	0	0	0	0	1		0.3	0.2	0	0	0.5
44	0	0	0	0	59		44	50	2			8			44	0	0	0	0	1		0.83	0.03	0	0	0.13
48	0	0	0	0	30		48	30	0	0	0	0			48	0	0	0	0	1		1	0	0	0	0
64	0	0	0	0	30		64	30	0	0	0	0			64	0	0	0	0	1		1	0	0	0	0
70	0	0	0	0	79		70	90	0	0	0	0			70	0	0	0	0	1		1	0	0	0	0
96	0	0	0	0	30		96	30	0	0	0	0			96	0	0	0	0	1		1	0	0	0	0
112	0	0	0	0	30		112	30	0	0	0	0			112	0	0	0	0	1		1	0	0	0	0
120	0	0	0	0	59		120	60	0	0	0	0			120	0	0	0	0	1		1	0	0	0	0

## Sheet: 1B
N2 OP 0.5 hr	N2 PA 0.5 hr	N2 OP hr2	N2 PA hr2	N2 OP hr4	N2 PA hr4	N2 OP hr6	N2 PA hr6	N2 OP hr18	N2 PA hr18	N2 OP hr20	N2 PA hr20
306	312	333	309	327	318	303	285	318	291	330	309
309	324	321	306	321	294	285	102	321	303	324	240
324	321	321	309	309	306	300	306	330	246	315	210
315	108	303	285	330	309	300	294	312	270	321	285
228	210	324	303	306	312	303	282	306	276	303	300
321	321	321	306	321	315	300	315	324	291	291	285
306	312	309	303	312	303	309	294	318	294	315	312
300	327	309	306	312	213	312	282	315	297	315	285
321	330	318	303	315	318	309	300	321	303	324	312
327	306	321	306	315	315	306	300	303	303	318	288
318	321	315	312	321	321	300	309	315	318	324	288
330	324	312	309	318	324	300	291	336	237	318	288
321	321	312	312	318	309	306	312	324	306	315	300
309	327	312	309	309	306	309	300	318	267	315	306
315	318	312	309	309	330	318	285	306	297	309	312
303	330	303	249	312	270	300	282		285	309	282
300	312	300	324	300	315	303	324		300	324	291
294	318	300	333	300	297	315	309		315	300	297
300	318	309	309	303	315	309	318		306	309	306
303	162	315	309	303	321	306	306		282	300	285
312	336	297	312	330	321	318	195		288	327	300
306	303	309	324	300	75	324	315		306	309	264
312	306	306	315	312	315	312	309		300	312	240
306	306	324	330	330	309	300	300		261	309	234
312	294	327	330	321	315	303	294		267	309	267
312	315	303	324	327	327	306	315		162	309	285
309	309	312	270	327	294	318	324		171	312	285
309	312	312	309	336	54	315	303		261	306	279
315	309	327	324	321	231	303	300		183	315	291
318	300	318	312	330	324	300	306		258	297	9
327	315	315	312	321	294	303	318		240	315	312
300	303	318	321	306	309		228		9	315	282
312	306	321	315	315	273		315		270	306	261
318	312	312	312	321	309		318		267	327	312
327	306	327	309	306	312		309		258	306	303
330	105	321	315	315	315		300		288	312	321
327	279	306	324	339	264		321		309	312	294
309	282	318	333	333	324		315		318	309	291
270	300	309	330	306	318				315	315	291
186	306	321	195	330	318				282	306	282
330	321	318	321	312	327				291	303	291
321	321	303	330	315	321				270	324	135
297	300	330	333	321	297				315	327	255
309	312	312	312	333	276				192	309	219
	300	309	318	324	333				312	318	327
	309	327	327	327	321				291	324	309
	321		309	333	306				324	327	312
	300		312	324	303				309	315	273
	309		324		141				126	330	327
			327		321				285	300	306
			324		321				294	300	315
			303		333				297	300	312
			315		330				303	315	282
					297				312	306	291
					306				210	330	309
					309				297	318	294
					321				312	318	273
					309				309	315	318
					282				288	312	312
					309				309	318	309
					138				309	318	300
					297				312	300	297
					312				282	294	297
					303				294	300	300
					300				9	300	279
					300				300	312	291
					255				309	303	300
					261				297	297	279
					279				306	321	261
					306				309	312	294
					300				312	300	297
					303				321	309	306
					306				300	312	297
					306				309	315	279
					276				294	315	279
					312					300	276
										306	288
										303	303
											297
											279
											288
											291
											288
											279
											279
											288
											297

## Sheet: 1C
OP50 to OP50	PA14 to PA14	UV killed PA14 to live PA14
297	279	249
303	267	303
294	264	303
303	270	285
300	288	300
237	234	198
291	246	327
309	228	297
288	267	297
297	0	267
315	297	294
315	183	291
306	285	297
315	201	291
309	282	267
297	273	270
267	258	282
297	279	309
297	261	303
312	270	300
309	237	195
303	237	321
309	246	324
306	264	318
279	264	324
267	264	339
282	165	330
315	246	297
288	279	315
303	267	312
297	267	315
297	279	315
306	300	309
318	273	336
312	267
291	249
315	234
276	255
303	246
303	249
324	246
318	291
309	267
315	234
330	240
	246
	213

## Sheet: 1D
WT OP	WT PA	tir-1 OP	tir-1 PA	pmk-1 OP	pmk-1 PA
243	222	252	255	267	165
261	177	264	45	264	168
261	237	273	0	264	0
264	129	231	3	261	0
258	213	231	9	261	117
276	9	222	24	258	9
276	117	237	0	253	55
237	18	273	21	272	0
267	222	255	3	285	10
242	115	258	225	259	0
272	215	261	42	279	231
246	245	255	237	282	0
273	225	312	246	273	219
294	27	291	258	279	93
255	231	270	0	279	21
279	246	288	15	279	3
273	237	300	285	273	237
78	195	321	255	294	0
123	249	273	261	270
258	201	273	267
291	219	297	261
279	252	312	249
279	45	303	234
264	3	270	183
264	222	306	33
264	258		63
267	243
264	222
240	117
264	216
183	120
249	105
252	204
243	198
264	273
264	246
255	255
318	285
300	291
303	273
300	288
312	270
306	291
309	276
312	267
306	276
312	264
315	252
300	249
303
312
297

## Sheet: 1E
WT OP	WT PA	WT PAO1	WT Db11
306	48	321	285
336	264	312	282
297	30	303	279
327	240	303	309
327	288	315	297
327	240	303	306
324	105	324	306
345	285	300	288
300	264	303	309
345	282	315	297
318	288	297	288
339	276	303	312
318	261	273	297
348	273	327	297
336	279	309	312
315	288	285	273
291	288	270	252
303	267	288	282
306	294	246	276
309	267	285	279
288	252	222	309
291	0	276	297
306	234	291	84
291	21	246	291
312	225	243	270
297	174	282	270
315	270	261	276
306	237	282	288
306	273	270	282
294	288	285	270

## Sheet: 1F
OP50 to OP50	PA14 toPA14	PA14 to OP50
297	279	30
303	267	219
294	264	69
303	270	219
300	288	189
237	234	258
291	246	282
309	228	255
288	267	270
297	0	144
315	297	234
315	183	249
306	285	243
315	201	267
309	282	243
297	273	240
267	258	18
297	279	276
297	261	249
312	270	225
309	237	243
303	237	255
309	246	0
306	264	246
279	264	240
267	264	228
282	165	267
315	246	252
288	279	282
303	267	276
297	267	255
297	279	273
306	300	255
318	273	252
312	267	207
291	249	36
315	234	252
276	255	255
303	246	93
303	249	243
324	246
318	291
309	267
315	234
330	240
	246
	213

## Sheet: 1G
OP50	OP50 to OP50 + 5HT	PA14	PA14 to OP50 +5HT
318	330	63	267
312	327	252	297
294	318	234	306
306	333	270	285
333	336	27	279
312	321	291	330
333	318	177	324
297	339	243	294
312	318	255	234
330	297	228	210
306	312	225	267
180	309	279	252
87	327	261	213
306	312	249	252
150	270	30	276
252	306	48	294
288	318	246	294
222	327	237	252
276	270	240	306
261	321	240	225
288	321	21	18
297	297	255	300
282	291	222	270
306	312	75	189
300	327	219	294
297	333	252	318
330	336	234	327
291	321	234	222
330	330	228	237
327	363	156	303
327	339	273	321
294	360	288	309
336	339	282	333
327	330	27	309
321	351	57	264
330	354	234	291
342	336	288	315
147	330	231	255
333	333	237	306
195	348	255	324
		234	237
		288	246
		270	300
		246	315

## Sheet: IH
WT OP	WT PA	tax-4 OP	tax-4 PA	tbh-1 OP	tbh-1 PA	tdc-1 OP	tdc-1 PA	cat-2 OP	cat-2 PA	mod-1 OP	mod-1 PA	nmr-1 OP	nmr-1 PA	octr-1 OP	octr-1 PA	olrn-1 OP	olrn-1 PA	trx-1 OP	trx-1 PA	aex-5 OP	aex-5 PA	npr-1 OP	npr-1 PA	ins-11 OP	ins-11 PA	daf-2 OP	daf-2 PA	daf-7 OP	daf-7 PA	daf-16 OP	daf-16 PA	aptf-1 OP	aptf-1 PA	ceh-17 OP	ceh-17 PA			N2_tbh1	0.439	ns	two tailed p <0.025
243	222	288	201	288	204	267	201	240	171	240	189	321	0	159	225	243	150	306	0	135	180	291	0	261	39	180	0	258	234	252	105	291	282	303	288			N2_nmr1	0.056	ns
261	177	282	234	0	201	192	171	294	282	243	189	306	270	252	228	267	180	291	0	267	213	273	192	273	78	234	0	285	0	267	207	303	267	291	303			N2-ins11	0.158	ns	numb of tests 17
261	237	288	240	0	201	225	171	267	231	246	222	306	210	201	240	246	231	288	6	279	12	279	243	270	243	159	270	282	270	240	210	297	291	312	237			N2_tax4	0.08	ns
264	129	270	219	288	249	234	117	288	225	258	228	294	264	282	252	237	240	72	63	267	162	264	195	66	27	270	297	288	228	261	243	306	279	330	339			N2_mod1	0.35	ns	Bonferroni = 0.025/17
258	213	249	189	231	0	234	159	237	201	258	219	306	267	279	252	246	36	282	174	291	288	282	216	267	213	147	294	270	258	267	246	303	258	303	312			N2_tdc1	0.387	ns		0.001
276	9	264	219	288	219	246	111	246	105	243	156	288	177	240	258	246	240	276	192	297	138	258	228	276	201	285	0	273	219	132	243	309	273	315	93			N2_npr1	0.02	ns
276	117	270	171	315	180	258	192	234	228	231	231	264	249	261	264	246	222	291	162	261	219	273	228	258	198	303	0	270	243	264	246	291	270	318	324			N2_octr1	0.004	ns
237	18	264	225	246	255	234	192	267	228	234	207	282	267	276	18	237	216	285	75	273	183	270	210	267	204	0	0	285	273	270	21	288	276	315	321			N2_olrn1	0.467	ns
267	222	291	150	282	0	243	0	258	204	249	213	288	150	285	261	270	102	288	147	288	222	261	216	255	246	303	0	255	153	270	0	282	267	315	300			N2_trx1	0
267	228	291	213	294	186	255	207	240	0	309	150	285	252	261	273	288	258	285	207	285	45	24	72	228	123	288	204	279	279	252	0	300	258	351	291			N2_cat2	0.417	ns
285	243	273	222	321	123	246	186	33	177	312	231	243	267	297	276	300	270	297	150	285	126	264	213	294	12	312	231	258	255	198	246	255	282	330	306			N2_aex5	0.32	ns
252	222	276	264	207	225	240	201	273	231	240	255	195	138	279	261	297	195	306	15	291	276	258	231	240	186	300	291	297	237	258	264	270	252	312	333			N2_daf2	0.392	ns
273	135	288	255	264	297	243	219	264	234	276	174	285	273	285	270	306	267	282	159	288	267	252	228	300	255	321	273	285	255	225	261	294	255	300	321			N2_daf7	0.082	ns
273	111	276	246	261	246	255	231	282	252	273	216	297	264	270	294	291	288	297	234	291	309	240	234	294	240	312	234	300	246	249	264	252	240	312	255			N2_daf16	0.422	ns
273	228	87	252	282	195	237	213	276	246	291	234	291	261	249	249	312	234	249	240	294	270	249	204	288	30	252	219	300	228	240	252	276	234	327	324			N2_aptf1	0.008	ns
264	0	249	258	303	231	288	252	261	282	273	222	291	273	282	51	327	249	276	192	315	267	255	216	279	228	300	270	306	258	198	207	315	255	288	285			N2_ceh17	0
276	39	279	261	285	234	288	222	306	225	288	138	267	252	51	288	312	252	291	0	291	255	255	180	276	252	294	252	312	261	300	264	291	267	291	285
267	201	264	258	288	186	279	234	318	183	270	246	276	273	273	279	306	264	291	9	312	261	252	234	297	186	303	60	87	264	294	285	297	255	336	315
294	27	258	264	282	282	126	234	273	255	312	249	282	261	297	279	294	288	270	90	312	249	282	261	282	201	282	252	306	234	324	273	291	267	15	249
255	231	288	279	303	264	273	114	288	252	306	210	267	276	255	222	270	228	246	0	306	252	294	267	222	24	276	15	306	252	294	249	294	249	270	324
279	246	303	273	303	258	282	213	297	132	288	258	294	270	267	297	306	297	234	45	273	264	285	252	282	192	288	270	321	252	201	267	303	204	264	279
273	237	297	273	306	174	135	225	300	21	276	234	252	201	267	246	309	291	276	33	291	264	303	258	273	240	270	279	294	213	312	282	297	258	285	294
78	195	288	282	300	225	270	228	300	165	297	243	303	285	276	282	288	222	291	243	270	273	294	258	255	240		282	288	195	312	261	294	264	294	282
123	249	273	261	306	264	279	255	288	165	297	231	288	294	285	270		234	276	0	255	231	294	285	294	270			279	231	309	267	288	198	288	288
258	201	297	258	297	276	282	219	285	270	300	258	297	279	282	270			198	0	291		294	303	276	120			300	261	312	90	300	264	288	270
291	219	294	261	297	291	48	147	306	0	303	231	303	297	291	207			297	27	279		315	300	297	270			300	267	306	30	297	255	306	291
279	252	297	282	291	72	279	174	279	6	318	267	279	270	276	246			285	231	273		264	267	303	249			318	252			297	252	297	273
279	21	288	264	309	216	294	183	279	276	282	264	285		279	270			288	0	273		294	264	294	249			303	246			303	276	276	276
285	228	288	243	303	174	282	219	282	189	288	237	282		267	255			297	0	282		294	291	309	276			297	228			294	258	282	282
234	237	303	228	261	219	297	228	288	207	288	264			282	264			252	180			300	261	288	279			294	252			282	258	291	267
264	240	297	270	264	219	282	6	297	195	282	264			264	231			303	153			300	264	300	198			294	255				126	291	261
261	216	291		261	249	255	231	315	237	267	234			270	237			264	267				273	315	261			294	234				258	300	117
282	228			270	141	273	216	276	288		255			276	258			282	273				267	336	240			306	270				267	294	282
270	192			276	216	294	225	273	267					252	204			288	159					315	183			270	264				258	276	282
270	204			285	264	285	180	297	0					246	261			288	0					327	246			288	270				87	297	270
291	216			282	276	279	237	297	201					255	267			297	0					291	264			252	279					282	249
276	237			294	249	288	228	297	279					261	264			300	267					309	243			273	267					279	252
270	156			294	48	288	237	294	279					264	261			300	93					303	246			309	282					288	279
291	258			300	231	282	234	294	264					267	201			315	0					309	255			309	285					240	291
21	282			285	255			294	270					267	246			300	3					303	255			276	300					255	279
276	240			255	246				207					189	57			306	81					267	279			288	270					279	276
288	126			276					219					282	255			306	150					267	228				261					261	288
285	180			264					264					267	258			309	252					288	231				267					252	267
285	192			288					288					273	45									255	255									264	264
276	222								282					279	267									297	186									276	273
261	234																							288	240									276	264
288	84																							297	270									231	273
282	201																							291	252									267	270
288	228																							291	252									267	285
285	234																							294	252									273	273
273	234																							291	231									264	267
279	258																							303	255									261	288
288	150																							315	246									252	315
294	228																							273										297	288
291	141																																	312	297
282	240																																	270	321
282	237																																	303	297
264	231																																	279	285
294	135																																	285	111
297	240																																	291	276
291	258																																	282	174
303	249																																	279	312
297	246																																	300	303
288	240																																	309	321
288	267																																	294	324
300	252																																	273	306
285	63																																	309	288
294	255																																	291	315
282	276																																	300	303
297	240																																	294	246
300	258																																	300	294
291	159																																	297	267
297	231																																	294	288
177	243																																	282	312
306	222																																	288	297
297	231																																	315	303
309	249																																	324	285
315	228																																	315	324
300	231																																	306	306
297	243																																	318	249
306	294																																	255	273
276	258																																	267	288
318	246																																	282	306
297	36																																	288	279
324	201																																	303	288
312	48																																	294	291
294	198																																	297	297
309	87																																	276	282
309	180																																	288	303
309	189																																	267	288
309	174																																	282	291
297	258																																	312	282
315	285																																	291	291
324	273																																	297	297
300	246																																	306	249
309	90																																	294	249
321	165																																	306	291
303	249																																	303	297
318	168																																	291	267
318	222																																	285	285
282	0																																	270	276
315	231																																	285	300
318	261																																	273	270
318	234																																	300	297
312	279																																	276	276
294	234																																	279	291
306	273																																	279	297
333	279																																	288	297
312	234																																	276	315
333	252																																	282	306
297	234																																	297	312
312	261																																	261	300
330	273																																	300	225
306	237																																	321	204
180	42																																	297	294
297	0																																	315	315
330	12																																	300	324
291	285																																	321	315
330	231																																	318	318
327	63																																	315	321
327	252																																	300	327
294	234																																	306	315
336	270																																	285	327
327	27																																	288	297
321	291																																	306	303
330	177																																	312	294
342	243																																	309	327
147	255																																	303	306
333	228																																	318	288
195	225																																	285	273
315	279																																	288	288
282	261																																	294	294
300	249																																	309	258
306	30																																	327	282
315	156																																	333	285
309	273																																	297	285
318	288																																	300	294
303	282																																	318	306
303	27																																	315	306
312	57																																	297	312
27	234																																	303	267
312	288																																	288	333
321	231																																	240	324
321	237																																	315	279
336	255																																	297	306
321	234																																	339	321
318	288																																	309	321
306	270																																	309	306
312	246																																	330	303
321	231																																	303	306
321	228																																	273	300
288	0																																	303	321
306	246																																	285	306
324	255																																	312	312
318	213																																	312	291
312	222																																	300	309
306	246																																	300	309
315	234																																	285	324
309	39																																	306	300
285	0																																	333	315
267	234																																	306	327
264	288																																	297	321
276	282																																	315	306
270	21																																	309	300
279	243																																	318	294
276	249																																	312	306
291	276																																	318	309
294	237																																	309	318
282	258																																	297
285	246																																	309
267	231																																	306
288	222																																	306
288	51																																	330
303	258
144	276
321	270
306	231
306	234
303	246
255	240
315	261
333	135
333	249
324	258
315	264
330	273
303	240
315	252
324	240
246	237
270	246
297	225
270	249
288	234
327	261
318	258
318	243
306	57
306	258
324	183
324	3
312	222
315	264
318	279
297	240
309	285
294	117
294	294
297	237
321	210
324	249
306	282
318	186
309	249
315	273
303	282
312	240
309	234
294	264
306	291
288	255
297	234
297	255
324	264
321	291
318	276
315	237
318	255
324	264
312	243
315	255
318	228
324	255
318	270
315	258
303	45
327	93
321	291
336	258
309	249
318	180
315	291
306	279
306	243
303	303
279	249
294	246
297	288
345	27
294	231
327	132
318	294
306	249
327	288
336	297
336	282
309	240
324	282
333	75
333	285
330	54
345	297
309	195
333	255
303	285
297	48
297	219
300	264
321	216
321	234
309	276
327	264
300	288
297	297
294	285
303	270
336	288
333	243
324	270
294	264
300	45
324	255
312	285
306	282
312	306
318	276
321	279
312	300
309	279
249	264
282	291
309	273
300	258
300	273
297	270
27	237
303	225
291	276
309	276
300	270
306	231
297	255
303	288
303	252
288	294
291	222
306	279
312	258
279	285
309	219
303	297
282	258
309	273
300	213
294	252
294	132
309	264
303	264
288	285
324	219
315	258
294	261
300	261
315	261
306	258
297	231
279	255
303	297
285	270
291	219
309	261
306	270
330	270
318	261
306	249
315	270
315	264
297	240
303	234
306	285
294	273
285	258
300	267
309	264
	270
	267
	267
	174
	246
	273
	225
	288
	258
	285
	255
	276
	249
	264
	231
	258
	243
	270
	282
	258
	273
	267

## Sheet: 1I
WT OP	WT PA	ceh-15 np1 OP	ceh-15 np1 PA	ceh-15 tm250 OP	ceh-15 tm250 PA	ceh-14 OP	ceh-14 PA	flp-7 OP	flp-7 PA	nlp-8 OP	nlp-8 PA	flp-24 OP	flp-24 PA	nlp-8; flp-24 OP	nlp-8; flp-24 PA	flp-13 OP	flp-13 PA	flp-13;flp-7 OP	flp-13;flp-7 PA	flp-13;nlp-8 OP	flp-13;nlp-8 PA	flp-13;flp-24 OP	flp-13;flp-24 PA	flp-13;flp-24;nlp-8 OP	flp-13;flp-24;nlp-8 PA			N2_flp24flp13	0
318	63	303	288	315	282	276	312	297	315	303	255	312	279	291	306	300	0	309	285	0	0	279	78	309	0			N2_nlp8flp24flp13	0		numb of tests 12
312	252	291	303	306	309	261	285	309	231	318	279	306	279	315	315	309	0	318	285	264	105	300	0	309	249			N2_ceh17tm250	0
294	234	312	237	303	306	309	315	303	321	306	270	312	303	303	324	324	255	300	291	267	186	282	0	315	255			N2_flp24	0		Bonferroni = 0.025/12
306	270	330	339	315	276	303	318	291	306	312	312	330	297	309	318	312	216	309	240	291	0	288	102	306	228			N2_flp7flp13	0			0.02
333	27	303	312	297	303	300	330	291	312	315	312	327	318	303	318	327	291	297	267	291	0	285	0	312	264			N2_nlp8flp13	0
312	291	315	93	315	303	288	183	297	255	276	300	339	306	312	330	204	174	303	297	315	228	288	210	303	123			N2_nlp8flp24	0
333	177	318	324	300	333	300	321	306	312	297	312	327	231	324	105	306	237	306	276	285	273	315	228	321	240			N2_flp7	0
297	243	315	321	294	333	261	315	303	312	321	312	321	303	303	324	312	0	303	0	285	207	303	0	318	171			N2_ceh14	0
312	255	315	300	300	294	300	315	315	300	315	309	315	321	306	288	324	279	270	285	294	279	318	0	312	0			N2_nlp8	0
330	228	351	291	321	321	279	312	309	321	312	300	324	324	315	327	330	0	294	0	297	0	291	0	303	0			N2_flp13	0
306	225	330	306	303	336	309	306	318	303	219	291	306	306	315	279	330	0	264	0	306	288	285	0	327	210
180	279	312	333	315	279	312	315	303	285	291	282	279	309	324	306	303	0	300	0	312	255	306	0	309	156
297	261	300	321	318	279	309	306	306	294	315	294	291	312	321	306	321	0	297	0	279	228	318	0	300	204
330	249	312	255	297	291	321	321	321	303	285	297	297	288	327	315	291	0	306	63	291	69	294	0	297	24
291	30	327	324	321	300	306	318	312	291	294	315	303	186	318	315	306	9	324	0	309	15	294	0	333	12
330	156	288	285	306	222	306	303	297	315	294	279	315	288	294	297	333	240	318	0	312	0	303	0	318	0
327	273	291	285	318	135	282	297	270	300	297	294	291	285	288	267	297	192	315	0	318	222	306	0	318	6
327	288	336	315	303	273	297	297	279	306	234	264	279	255	276	279	306	0	309	0	327	15	327	39	327	0
294	282	15	249	315	261	327	303	285	297	270	294	309	291	297	255	306	0	333	255	321	6	324	0	330	27
336	27	270	324	297	312	318	312	288	144	261	288	276	273	300	315	318	21	321	0	315	213	321	201	330	0
327	57	264	279	276	312	318	315	270	237	276	297	306	288	309	309	285	282	333	0	333	0	333	0	318	216
321	234	285	294	225	297	303	315	291	291	294	291	282	309	99	318	321	0	300	0	336	0	336	0	333	45
330	288	294	282	297	294	312	318	303	288	300	303	279	297	318	246	318	195	291	201	348	0	315	0	306	228
342	231	288	288	318	297	291	327	285	282	297	252	294	210	309	285	321	0	306	114	330	252	336	0	324	75
147	237	288	270	279	261	324	312	264	282	294	240	306	309	300	297	312	0	300	210	51	297	321	0	333	246
333	255	306	291	279	66	321	282	300	309	303	279	306	324	309	222	315	234	306	0	342	0	315	0	345	0
195	234	297	273	297	315	300	243	294	312	294	297	300	273	72	294	312	219	300		348	180	342	0	324	0
315	288	276	276	297	144			276	309	297	297	303	282	315	297	324	0	318	180	330	0	315	0	327	33
282	270	282	282	306	327			279	303	213	297	300	282	312	165	306	237	327	195	324	0	330	15	297	219
300	246	291	267	318	324			279		309	312	288	315	303	324	324	228	312	0	327	270	264	0	294	246
306	231	291	261	315	315					306	300	297	306	294	309	330	0	285	0	303	243	279	0	306	0
315	228	300	117	321	336					309	276	306	312	297	312	315	285	294	210	273	204	270	0	294	234
309	0	294	282	333	315					306	303	306	312	258	276	291	291	303	114	303	249	282	0	282	36
318	246	276	282	312	324					315	303	306	315	264	318	303	249	315	24	285	228	270	219	288	0
303	255	297	270	282	315					318	156	300	318	288	291	306	210	288	39	282	207	300	117	294	0
303	213	282	249	258	171					324	297	300	168	297	303	282	285	273	129	237	222	273	120	309	0
312	222	279	252	288	312					312	318	315	261	297	294	306	261	264	0	309	243	231	66	294	0
27	246	288	279	285	153					303	288	294	318	288	297	294	0	255	276	312	246	255	0	309	165
312	234	240	291	297	312					312	222	315	327	306	282	315	87	276	60	294	0	264	123	282	0
321	39	255	279	297	297					303	312	318	315	279	294	303	237	261	0	303	120	282	0	285	228
321	0	279	276	96						300	306	276	312	288	255	291	0	294	0	306	42	261		306	126
336	234	261	288							282	306	312	234	309	237	288	0	288	99	294	18	279		297	174
321	288	252	267							285	294	279	0	288	276	315	0	246	243	285	186	297			0
318	282	264	264							285	288	306	291	252	267	0	237	282	183	294	42
306	21	276	273							312	273	309	72	291	171	291	0	312	0	300
312	243	276	264							282	291	336	312	300	294	315	0	300	0
321	249	231	273							306	279	267	303	279	324	282	0	309	0
321	276	267	270							276	291	273	324	276	318	315	0	321	0
288	237	267	285							279	294	246	294	117	237	267	159	309	87
306	258	273	273							297	303	267	174	258	282	279	219	318	150
324	246	264	267							306	309	288	294	270	303	285	192	327	0
318	231	261	288							291	309	288	315	279	300	273	255	324	0
312	222	252	315							297	228	258	246	252	294	270	84	297	123
306	51	297	288							312	300	270	297	267		273	156	300	12
315	258	312	297							303	303	300	276	288		321	0	276	0
309	276	270	321							294	300	285	309	294		333		306	198
285	270	303	297							288		309	309	288		321		228	102
267	231	279	285							279		264				327		216	0
264	234	285	111									261				330		315	117
276	246	291	276									306						297
270	240	282	174									291						261
279	261	279	312															273
276	135	300	303															282
291	249	309	321															285
294	258	294	324															282
282	264	273	306															225
285	273	309	288															240
267	240	291	315															294
288	252	300	303															297
288	240	294	246
303	237	300	294
144	246	297	267
321	225	294	288
306	249	282	312
306	234	288	297
303	261	315	303
255	258	324	285
315	243	315	324
333	57	306	306
333	258	318	249
324	183	255	273
315	3	267	288
330	222	282	306
303	264	288	279
315	279	303	288
324	240	294	291
246	285	297	297
270	117	276	282
297	294	288	303
270	237	267	288
288	210	282	291
327	249	312	282
318	282	291	291
318	186	297	297
306	249	306	249
306	273	294	249
324	282	306	291
324	240	303	297
312	234	291	267
315	264	285	285
318	291	270	276
297	255	285	300
309	234	273	270
294	255	300	297
294	264	276	276
297	291	279	291
321	276	279	297
324	237	288	297
306	255	276	315
318	264	282	306
309	243	297	312
315	255	261	300
303	228	300	225
312	255	321	204
309	270	297	294
294	258	315	315
306	45	300	324
288	93	321	315
297	291	318	318
297	258	315	321
324	249	300	327
321	180	306	315
318	291	285	327
315	279	288	297
318	243	306	303
324	303	312	294
312	249	309	327
315	246	303	306
318	288	318	288
324	27	285	273
318	231	288	288
315	132	294	294
303	294	309	258
327	249	327	282
321	288	333	285
336	297	297	285
309	282	300	294
318	240	318	306
315	282	315	306
306	75	297	312
306	285	303	267
303	54	288	333
279	297	240	324
294	195	315	279
297	255	297	306
300	285	339	321
339	318	309	321
327	261	309	306
330	288	330	303
336	279	303	306
330	180	273	300
336	273	303	321
324	243	285	306
291	279	312	312
330	261	312	291
336	288	300	309
327	201	300	309
333	246	285	324
333	174	306	300
351	273	333	315
297	270	306	327
330	42	297	321
330	249	315	306
321	258	309	300
330	279	318	294
345	279	312	306
258	201	318	309
300	258	309	318
321	276	297
306	258	309
183	159	306
330	267	306
327	276	330
327	270
324	273
345	48
294	219
327	264
318	216
306	234
327	276
336	264
336	288
309	297
324	285
333	270
333	288
330	243
306	270
315	123
306	261
306	231
309	261
303	228
318	195
300	267
312	192
306	246
324	267
324	222
306	252
285	270
300	168
306	255
336	48
297	264
327	30
327	240
327	288
324	240
345	105
300	285
345	264
318	282
339	288
318	276
348	261
336	273
324	279
321	264
321	162
315	249
330	270
327	282
333	174
330	264
345	279
312	312
318	306
315	297
324	258
327	282
312	237
339	282
303	183
126	258
339	282
321	231
318	216
342	255
336	273
270	237
291	57
261	237
294	276
294	255
273	249
297	237
312	27
321	0
321	234
306	264
297	273
312	285
297	0
303	264
297	246
300	279
306	282
312	267
294	0
303	255
297	270
321	261
312	279
309	270
321	291
306	279
321	288
327	276
336	282
306	291
309	270
321	183
321	270
318	279
303	279
303	273
327	255
306	270
309	255
315	48
297	282
312	234
306	270
321	279
321	261
315	243
327	33
327	288
324	291
300	300
345	282
309	264
333	45
303	255
297	285
297	282
300	306
321	276
321	279
309	300
327	279
300	264
297	291
294	273
303	258
336	273
333	270
324	237
294	225
300	276
324	276
312	270
306	231
312	255
318	288
321	252
312	294
309	222
309	279
321	258
306	285
300	150
330	162
297	291
324	255
309	234
303	96
297	306
312	291
315	252
303	267
282	138
267	261
	285

## Sheet: 2A
	Dead	Quiescent	Non-Quiescent	Total
N2 OP	0	0	30	30
N2 PA	0	0	30	30
N2 Serratia	0	0	30	30
N2 OP_UVk	0	0	30	30
N2 PA_UVk	0	0	30	30
flp-13 OP	0	0	31	31
flp-13 PA	2	11	14	27
flp-13 Serratia	0	0	28	28
flp-13 OP_UVk	0	0	30	30
flp-13 P_UVk	0	0	30	30
Comparison (Q vs dead+ nonq)	chi2	p value	Corrected p value (p value * n comparisons)
WT OP & PA		n.s.
flp-13 OP & PA	15.585	7.8e-05	***, p<0.0001
flp-13 OP & Db11		n.s.
flp-13 OP50 vs OP50 UV killed		n.s.
flp-13 PA vs PA UV killed	15.1449	9.9e-05	***, p<0.0001

[truncated: 17 more sheets: 2C, 2D, 2E,F, 2G, 3A, 3B, 3E, S3A,  3F, 3G, 3H, 3I, 3J, S5E, 4F, 4G, H, I, 4J, S7, S1, S2, S3, S4, S5]
